# Supplementary material for: Crystal Plasticity Parameter Optimization in Cyclically Deformed Electrodeposited Copper—A Machine Learning Approach
Source: Materials (Basel). 2024 Jul 9;17(14):3397. doi: 10.3390/ma17143397 (PMC11277840; doi:10.3390/ma17143397)
Supplement: Supplementary file 1 [file materials-17-03397-s001.zip]

Archive with 1 entries (1 files):
- materials-3057381-supplementary.pdf
